# Supplementary material for: Biological Markers of Cognitive Impairments in Combat and Contact-Sport Athletes: A Systematic Review
Source: Sports (Basel). 2026 Jul 1;14(7):272. doi: 10.3390/sports14070272 (PMC13417074; doi:10.3390/sports14070272)
Supplement: Supplementary file 1 [file sports-14-00272-s001.zip]

Archive with 1 entries (1 files):
- sports-4248344-supplementary.pdf
